# Supplementary material for: The characteristics of tissue microbiota in different anatomical locations and different tissue types of the colorectum in patients with colorectal cancer
Source: mSystems. 2025 May 27;10(6):e00198-25. doi: 10.1128/msystems.00198-25 (PMC12172456; doi:10.1128/msystems.00198-25)
Supplement: Supplemental Tables — Tables S1 and S2. [file msystems.00198-25-s0010.xlsx]

## Sheet: Table S1
TableS1. Clinical Sample Characteristics Data
SampleID	Gender	Age	Location	TNM classification	Stage	Differentiation	Tumor diameter (cm), max	Weight (kg)	Height (cm)	BMI (kg/m2)	Alcohol drinking	Smoking	Hypertension	Heart Disease	Diabetes	Mucinous histology	Primary surgery
CA3	Female	37	LC, descending	pT3N0M0	ⅡA	Moderate	13	45	160	17.5	Never	Never	No	No	No	No	Yes
CA	Male	64	LC, sigmoid	pT3N1bM0	III B	Moderate to poor	4	70	165	25.7	Eever	Never	Yes	No	No	No	Yes
CA11	Male	72	LC, sigmoid	pT3N1aM0	III B	Moderate	5	67	170	23.2	Eever	Eever	No	Yes	No	No	Yes
CA13	Male	56	LC, sigmoid	pT3N1bM0	III B	Moderate	3.8	52	170	18	Never	Never	No	No	No	Yes	Yes
CA5	Male	61	LC, sigmoid	pT3N0M0	ⅡA	Well	6	57	160	22.3	Never	Eever	No	No	No	Yes	Yes
CA6	Female	72	LC, sigmoid	pT3N0M0	ⅡA	Well	3.5	55	155	22.9	Never	Never	No	No	No	No	Yes
CA9	Female	39	LC, sigmoid	pT3N2aM0	III B	Moderate	4.2	53	163	19.9	Never	Never	No	No	No	No	Yes
CA12	Female	59	RC, ascending	pT3N1cM0	III B	Moderate	4.5	60	165	22	Never	Never	Yes	No	No	Yes	Yes
CA14	Male	53	RC, ascending	pT3N1bM0	III B	Well to moderate	5	72	169	25.2	Eever	Eever	No	No	No	Yes	Yes
CA15	Female	68	RC, ascending	pT3N0M0	ⅡA	Moderate to poor	4	48	150	21.3	Never	Never	No	No	No	No	Yes
CA8	Female	77	RC, ascending	pT3N0M0	ⅡA	Moderate	3	55	158	22	Never	Never	Yes	No	Yes	No	Yes
CA16	Male	79	RC, caecum	pT3N1bM0	III B	Moderate	4.5	58	173	19.4	Never	Never	No	No	No	No	Yes
CA17	Female	79	RC, caecum	pT4aN2bM0	III C	Moderate to poor	4	50	160	19.5	Never	Never	No	Yes	No	No	Yes
CA2	Female	54	RC, proximal transverse colon	pT3N1bM0	III B	Well	2.5	60	165	22	Never	Never	No	No	No	No	Yes
CA10	Female	85	Rectum	pT4aN2bM0	III C	Poor	6	55	161	21.2	Never	Never	Yes	No	Yes	Yes	Yes
CA19	Male	63	Rectum	pT3N0M0	ⅡA	Moderate to poor	3.2	60	172	20.3	Never	Eever	No	No	Yes	No	Yes
CA20	Female	70	Rectum	pT3N0M0	ⅡA	Well to moderate	6	58	158	23.2	Never	Never	No	No	No	No	Yes
CA21	Male	69	Rectum	pT3N0M0	ⅡA	Well	3	68	173	22.7	Eever	Eever	No	Yes	No	No	Yes
CA4	Male	71	Rectum	pT3N0M0	ⅡA	Moderate	5.5	72.2	174	23.8	Eever	Eever	Yes	No	No	No	Yes
Nor	Male	64	LC, sigmoid					70	165	25.7	Eever	Never	Yes	No	No	No	Yes
Nor10	Female	85	Rectum					55	161	21.2	Never	Never	Yes	No	Yes	Yes	Yes
Nor11	Male	72	LC, sigmoid					67	170	23.2	Eever	Eever	No	Yes	No	No	Yes
Nor12	Female	59	RC, ascending					60	165	22	Never	Never	Yes	No	No	Yes	Yes
Nor13	Male	56	LC, sigmoid					52	170	18	Never	Never	No	No	No	Yes	Yes
Nor14	Male	53	RC, ascending					72	169	25.2	Eever	Eever	No	No	No	Yes	Yes
Nor15	Female	68	RC, ascending					48	150	21.3	Never	Never	No	No	No	No	Yes
Nor16	Male	79	RC, caecum					58	173	19.4	Never	Never	No	No	No	No	Yes
Nor17	Female	79	RC, caecum					50	160	19.5	Never	Never	No	Yes	No	No	Yes
Nor19	Male	63	Rectum					60	172	20.3	Never	Eever	No	No	Yes	No	Yes
Nor2	Female	54	RC, proximal transverse colon					60	165	22	Never	Never	No	No	No	No	Yes
Nor20	Female	70	Rectum					58	158	23.2	Never	Never	No	No	No	No	Yes
Nor21	Male	69	Rectum					68	173	22.7	Eever	Eever	No	Yes	No	No	Yes
Nor3	Female	37	LC, descending					45	160	17.5	Never	Never	No	No	No	No	Yes
Nor4	Male	71	Rectum					72.2	174	23.8	Eever	Eever	Yes	No	No	No	Yes
Nor5	Male	61	LC, sigmoid					57	160	22.3	Never	Eever	No	No	No	Yes	Yes
Nor6	Female	72	LC, sigmoid					55	155	22.9	Never	Never	No	No	No	No	Yes
Nor8	Female	77	RC, ascending					55	158	22	Never	Never	Yes	No	Yes	No	Yes
Nor9	Female	39	LC, sigmoid					53	163	19.9	Never	Never	No	No	No	No	Yes
PCA	Male	64	LC, sigmoid					70	165	25.7	Eever	Never	Yes	No	No	No	Yes
PCA10	Female	85	Rectum					55	161	21.2	Never	Never	Yes	No	Yes	Yes	Yes
PCA11	Male	72	LC, sigmoid					67	170	23.2	Eever	Eever	No	Yes	No	No	Yes
PCA12	Female	59	RC, ascending					60	165	22	Never	Never	Yes	No	No	Yes	Yes
PCA13	Male	56	LC, sigmoid					52	170	18	Never	Never	No	No	No	Yes	Yes
PCA14	Male	53	RC, ascending					72	169	25.2	Eever	Eever	No	No	No	Yes	Yes
PCA15	Female	67	RC, ascending					48	150	21.3	Never	Never	No	No	No	No	Yes
PCA16	Male	79	RC, caecum					58	173	19.4	Never	Never	No	No	No	No	Yes
PCA17	Female	79	RC, caecum					50	160	19.5	Never	Never	No	Yes	No	No	Yes
PCA19	Male	63	Rectum					60	172	20.3	Never	Eever	No	No	Yes	No	Yes
PCA2	Female	54	RC, proximal transverse colon					60	165	22	Never	Never	No	No	No	No	Yes
PCA20	Female	70	Rectum					58	158	23.2	Never	Never	No	No	No	No	Yes
PCA21	Male	69	Rectum					68	173	22.7	Eever	Eever	No	Yes	No	No	Yes
PCA3	Female	37	LC, descending					45	160	17.5	Never	Never	No	No	No	No	Yes
PCA4	Male	71	Rectum					72.2	174	23.8	Eever	Eever	Yes	No	No	No	Yes
PCA5	Male	61	LC, sigmoid					57	160	22.3	Never	Eever	No	No	No	Yes	Yes
PCA6	Female	72	LC, sigmoid					55	155	22.9	Never	Never	No	No	No	No	Yes
PCA8	Female	77	RC, ascending					55	158	22	Never	Never	Yes	No	Yes	No	Yes
PCA9	Female	39	LC, sigmoid					53	163	19.9	Never	Never	No	No	No	No	Yes

## Sheet: TableS2
Table S2. Sequencing Quality Control Data
SampleID	num_seqs_raw	sum_len_raw	Q20(%)_raw	Q30(%)_raw	GC(%)_raw	sum_len_trimmed	num_seqs_clean	sum_len_clean	Q20(%)_clean	Q30(%)_clean	GC(%)_clean	host_percentage
PC11	80042390	12.01G	98.7	96.95	43.22	11.90G	621156	92.22M	98.7	96.95	46.09	0.9923
PC6	84601434	12.69G	98.74	97.05	43.5	12.58G	276034	40.93M	98.62	96.95	48.68	0.9967
CA12	91491964	13.72G	98.16	95.63	39.94	13.69G	63356	9.47M	98.16	95.71	42.96	0.9993
Nor5	93678774	14.05G	98.71	96.98	43.59	13.93G	86782	12.90M	98.37	96.58	43.29	0.9991
Nor14	93539506	14.03G	98.8	97.22	43.43	13.90G	118498	17.54M	98.33	96.6	48.3	0.9987
Nor12	84975256	12.75G	98.69	96.88	41.2	12.67G	232870	34.63M	98.65	96.77	48.81	0.9973
PC10	91833898	13.78G	98.84	97.38	43.31	13.65G	1150888	171.09M	98.79	97.29	48.09	0.9875
Nor20	93603804	14.04G	98.69	96.94	42.51	13.92G	389770	57.80M	98.58	96.73	54.32	0.9958
Nor9	72468412	10.87G	98.5	96.49	41.46	10.81G	72646	10.81M	98.4	96.36	49.44	0.999
Nor4	93354770	14.00G	98.77	97.12	43.5	13.88G	506016	75.14M	98.71	97.08	45.41	0.9946
PC5	92060764	13.81G	98.91	97.52	43.98	13.67G	328310	48.61M	98.77	97.34	46.3	0.9964
PC14	90419510	13.56G	98.68	97.06	42.84	13.42G	411942	61.15M	98.57	96.89	45.51	0.9954
CA9	87835798	13.18G	98.87	97.4	44.53	13.06G	116856	17.35M	98.1	96.37	50.88	0.9987
CA6	74644324	11.20G	98.19	95.51	39.79	11.18G	65754	9.84M	98.42	96.13	42.59	0.9991
CA14	77610816	11.64G	98.2	95.75	40.24	11.60G	97296	14.53M	98.25	95.89	41.33	0.9987
CA4	79801830	11.97G	98.21	95.51	40.1	11.96G	640006	95.85M	98.41	95.98	39.97	0.992
PC20	88763668	13.31G	98.83	97.32	42.9	13.18G	157600	23.34M	98.58	96.94	49.87	0.9982
Nor10	81309340	12.20G	98.63	96.79	42.49	12.10G	406306	60.30M	98.71	96.97	48.81	0.995
PC12	90370790	13.56G	98.88	97.32	43	13.46G	974724	144.71M	98.94	97.41	52.96	0.9892
Nor11	93099422	13.96G	98.69	96.93	43.2	13.85G	388582	57.67M	98.66	96.9	49.37	0.9958
CA20	72239556	10.84G	98.17	95.49	39.14	10.82G	18944	2.82M	98.09	95.46	42.41	0.9997
CA11	90303354	13.55G	98.33	96.03	41.35	13.52G	102698	15.37M	98.31	96.02	41.28	0.9989
CA13	96089412	14.41G	98.8	97.22	43.32	14.29G	77970	11.50M	98.1	96.33	51.26	0.9992
CA5	87809426	13.17G	98.28	95.82	40.59	13.15G	249604	37.34M	98.27	95.76	41.35	0.9972
CA10	84058844	12.61G	98.85	97.37	43.92	12.50G	638666	94.99M	98.82	97.35	48.78	0.9924
PC4	69134664	10.37G	98.39	96.2	38.37	10.35G	2270752	339.78M	98.44	96.25	39.89	0.9672
PC13	80058814	12.01G	98.65	96.69	41.49	11.96G	395300	58.85M	98.63	96.56	56.41	0.9951
PC9	81445660	12.22G	98.79	97.21	42.23	12.09G	206404	30.51M	98.52	96.81	49.24	0.9975
Nor13	92524470	13.88G	98.86	97.36	43	13.74G	77054	11.40M	98.37	96.68	49.66	0.9992
Nor6	64416470	9.66G	98.48	96.4	42.33	9.62G	242450	36.18M	98.52	96.45	46.54	0.9962
Nor2	82584890	12.39G	98.71	97.02	42.69	12.28G	93778	13.82M	98.31	96.48	49.58	0.9989
CA21	67909534	10.19G	98.11	95.29	39.6	10.16G	26458	3.95M	98.03	95.23	42.97	0.9996
Nor16	74904916	11.24G	98.61	96.71	41.54	11.17G	965790	143.97M	98.66	96.77	45.56	0.9871
CA19	80654270	12.10G	98.37	95.88	38.36	12.09G	614418	92.04M	98.51	96.28	30.27	0.9924
PC19	94213564	14.13G	98.77	97.13	42.73	14.01G	172212	25.52M	98.58	96.89	49.33	0.9982
PC21	89183202	13.38G	98.7	96.98	42.26	13.25G	307472	45.51M	98.57	96.69	55.52	0.9966
PC17	90912582	13.64G	98.3	95.97	39.55	13.61G	48690	7.28M	98.23	95.96	44.09	0.9995
CA16	84483158	12.67G	98.79	97.2	43.21	12.55G	473856	70.34M	98.78	97.22	46.33	0.9944
Nor21	87734790	13.16G	98.7	96.96	42.15	13.04G	57862	8.51M	98.47	96.74	45.72	0.9993
Nor19	97984276	14.70G	98.54	96.46	38.72	14.66G	278800	41.61M	98.57	96.54	36.11	0.9972
PC3	82377648	12.36G	98.55	96.44	40.35	12.33G	43450	6.46M	98.39	96.06	48.21	0.9995
PC16	78093662	11.71G	98.09	95.38	39.4	11.70G	93768	14.04M	98.11	95.47	38.29	0.9988
Nor17	74613398	11.19G	98.32	95.94	39.18	11.18G	51062	7.62M	98.13	95.58	47.11	0.9993
CA17	80181474	12.03G	98.27	95.8	39.19	12.01G	778110	116.57M	98.27	95.75	39.84	0.9903
PC2	92096990	13.81G	98.81	97.24	43.48	13.69G	90346	13.39M	98.22	96.58	48.83	0.999
CA3	91938392	13.79G	98.24	95.72	40.46	13.75G	16088	2.38M	98.13	95.8	44.68	0.9998
Nor3	98053182	14.71G	98.34	95.94	38.45	14.68G	51338	7.65M	98.25	95.71	47.33	0.9995
CA	75485538	11.32G	98.04	95.2	41.03	11.31G	1461140	218.86M	98.12	95.31	51.44	0.9806
CA15	77580440	11.64G	98.02	95.23	39.6	11.62G	127420	19.07M	98.08	95.36	44.26	0.9984
PC15	47637854	7.15G	98.48	96.42	40.46	7.12G	1161356	163.78M	97.04	94.38	52.66	0.977
Nor8	94970634	14.25G	98.68	96.91	44.38	14.12G	733268	108.96M	98.69	96.93	48.32	0.9923
Nor	84922186	12.74G	98.83	97.34	43.82	12.63G	586724	87.09M	98.77	97.34	47.12	0.9931
PC8	87044300	13.06G	98.67	96.87	43.22	12.94G	1099186	163.32M	98.7	96.88	47.47	0.9874
CA2	85696316	12.85G	98.79	97.2	42.26	12.73G	46846	6.94M	98.22	96.44	50.46	0.9995
PC	89218426	13.38G	98.21	95.56	43.22	13.35G	12751108	1.91G	98.26	95.53	53.7	0.8572
Nor15	81347312	12.20G	98.83	97.34	43.58	12.09G	2025768	301.18M	98.8	97.27	52.38	0.9751
CA8	86626076	12.99G	97.97	95.02	41.05	12.98G	361350	54.10M	98.18	95.5	44.41	0.9958
